# Supplementary material for: In Vitro Inhibition of Pathogens by Polyols: Optical Density-Based Screening and Implications for the Oral–Systemic Axis
Source: Microorganisms. 2026 Apr 15;14(4):884. doi: 10.3390/microorganisms14040884 (PMC13118738; doi:10.3390/microorganisms14040884)
Supplement: Supplementary file 1 [file microorganisms-14-00884-s001.zip]

Archive with 1 entries (1 files):
- microorganisms-4208168-supplementary.pdf
